# Supplementary material for: Time course of the response to ACTH in pig: biological and transcriptomic study
Source: BMC Genomics. 2015 Nov 17;16:961. doi: 10.1186/s12864-015-2118-8 (PMC4650497; doi:10.1186/s12864-015-2118-8)
Supplement: Additional file 1 — ∙ Gene name: Name of the gene ∙ Probe Name, Agilent GPL16524: Probe names used on the microarray Agilent GPL16524 ∙ L/G coefficient: L/G ratio coefficient estimate ∙ Adjusted pval (LG): adjusted P-value associated with the L/G ratio coefficient ∙ adj.pval: adjusted P-value of the test at the time measurement where the most significant duplicate of the gene is DE ∙ Time point: time measurement where the gene is DE ∙ Expression: whether the DEG is up or down-regulated ∙ Cluster: cluster in which the gene is classified by HAC ∙ Gene description: informations on the gene’s molecular function ∙ Location: chromosomal location of the gene. (XLS 23 kb) [file 12864_2015_2118_MOESM1_ESM.xls]

## Sheet: Sheet1
Gene name	Probe Name Agilent GPL16524	L/G coefficient	L/G adjusted p-value	Time adjusted p-value	Time point	Expression	Cluster	Gene description	Location
ADCY2	A_72_P268229	-0.189377	0.0198388	0.00186805	1	UP-regulated	1	adenylate cyclase 2 (brain) [Sus scrofa (pig)]	Chromosome 16, NC_010458.3 (80360207..80507922, complement)
AKAP13	A_72_P600358	-0.191103	0.00434092	0.0188657	24	DOWN-regulated	4	A kinase (PRKA) anchor protein 13 [Sus scrofa (pig)]	Chromosome 7, NC_010449.4 (94486962..94583013)
ALOX15	A_72_P440316	-0.0507374	0.731561	2.03441e-07	4	DOWN-regulated	3	arachidonate 15-lipoxygenase
ALOX5AP	A_72_P207457	-0.391823	0.000138303	0.00120217	4	UP-regulated	2	arachidonate 5-lipoxygenase-activating protein [Sus scrofa (pig)]	Chromosome 11, NC_010453.4 (7222770..7287566)
ANG1	A_72_P211422	-0.30512	0.00014409	0.019203	4	UP-regulated	2	angiogenin [Sus scrofa (pig)]	NW_003537709.2 (153642..154106)
ARHGAP31	A_72_P164171	-0.0531092	0.447398	0.00237019	24	DOWN-regulated	4	Rho GTPase activating protein 31 [Sus scrofa (pig)]	Chromosome 13, NC_010455.4 (150136807..150239772, complement)
BASP1	A_72_P049831	-0.337363	2.56473e-05	0.0410779	4	UP-regulated	2	brain abundant, membrane attached signal protein 1 [Sus scrofa (pig)]	Chromosome 16, NC_010458.3 (6829359..6866842)
C2H19orf59	A_72_P422734	-0.407254	2.56473e-05	0.0106122	4	UP-regulated	2	chromosome 2 open reading frame, human C19orf59 [ Sus scrofa (pig) ]	Chromosome 2, NC_010444.3 (71880742..71883432)
CAMK1	A_72_P318563	-0.0892116	0.106082	2.83988e-09	4	DOWN-regulated	3	calcium/calmodulin-dependent protein kinase I [Sus scrofa (pig)]	Chromosome 13, NC_010455.4 (73092176..73102714)
CCL8	gi|29283639|gb|CB477253.1|CB477253	-0.128871	0.292307	0.000135927	1	DOWN-regulated	3	chemokine (C-C motif) ligand 8 [Sus scrofa (pig)] Chromosome 12, NC_010454.3 (42456810..42458852)
CD14	gi|117168951|gb|EF051626.1|	-0.407329	3.56266e-06	0.000398744	4	UP-regulated	2	CD14 molecule [Sus scrofa (pig)]	Chromosome 2, NC_010444.3 (148291971..148293621, complement)
CD24	A_72_P020336	-0.249095	0.000477851	0.000181551	4	UP-regulated	2	CD24 molecule
CD79B	O7239	0.0628298	0.392374	0.000791543	1	DOWN-regulated	4	CD79b molecule, immunoglobulin-associated beta [Sus scrofa (pig)]	Chromosome 12, NC_010454.3 (15044373..15047829)
CEBPB	A_72_P672137	-0.393827	0.000293171	3.71709e-09	1	UP-regulated	1	CCAAT/enhancer binding protein (C/EBP), beta [Sus scrofa (pig)]	Chromosome 17, NC_010459.4 (58041640..58042680)
CEBPD	A_72_P474198	-0.370781	0.000154591	6.65066e-07	1	UP-regulated	1	CCAAT/enhancer binding protein (C/EBP), delta [Sus scrofa (pig)]	Chromosome 4, NC_010446.4 (87368896..87370587)
CHI3L1	A_72_P511075	-0.310139	0.000403932	0.0172557	4	UP-regulated	2	chitinase 3-like 1 (cartilage glycoprotein-39) [Sus scrofa (pig)]	Chromosome 9, NC_010451.3 (125344017..125353610, complement)
CHIT1	gi|118340997|gb|EF090909.1|	-0.343285	0.000288947	0.0215669	4	UP-regulated	2	chitinase 1 (chitotriosidase) [Sus scrofa (pig)]	Chromosome 9, NC_010451.3 (125386204..125399889, complement)
CLC4D	A_72_P026516	-0.250933	0.000293171	0.00199766	4	UP-regulated	2
CLK1	A_72_P282314	-0.126828	0.0191972	0.025189	24	DOWN-regulated	4	CDC-like kinase 1 [Sus scrofa (pig)]	Chromosome 15, NC_010457.4 (115713454..115722084)
CPT1A	A_72_P443908	-0.136748	0.019964	2.27676e-06	1	UP-regulated	1	carnitine palmitoyltransferase 1A (liver) [Sus scrofa (pig)]	Chromosome 2, NC_010444.3 (2844854..2874141)
CRLD2	A_72_P048361	-0.45326	9.28965e-06	0.0440067	4	UP-regulated	2	cysteine-rich secretory protein LCCL domain-containing 2
CSTA	A_72_P442054	-0.139084	0.122993	9.19506e-09	4	DOWN-regulated	3	cystatin A (stefin A)
CXCR4	A_72_P088501	-0.190619	0.0435563	9.46917e-06	1	UP-regulated	1	chemokine (C-X-C motif) receptor 4 [Sus scrofa (pig)]	Chromosome 15, NC_010457.4 (18125415..18128469)
DCAF15	O12514	0.0190907	0.835183	0.0155541	24	DOWN-regulated	4	DDB1 and CUL4 associated factor 15 [Sus scrofa (pig)]	Chromosome 2, NC_010444.3 (65479798..65487667, complement)
DDIT4	A_72_P538933	-0.0275419	0.864299	3.95596e-07	1	UP-regulated	1	DNA-damage-inducible transcript 4 [Sus scrofa (pig)]	Chromosome 14, NC_010456.4 (81124688..81125924)
DUSP1	A_72_P162971	-0.338657	0.000196569	0.00753379	1	UP-regulated	1	dual specificity phosphatase 1 [Sus scrofa (pig)]	Chromosome 16, NC_010458.3 (55768679..55770832)
FBP1	A_72_P441089	-0.0839935	0.332336	0.000102615	4	DOWN-regulated	3	fructose-1,6-bisphosphatase 1 [Sus scrofa (pig)]	Chromosome 10, NC_010452.3 (31712560..31829432)
FGR	gi|7526867|gb|AW670353.1|AW670353	-0.255815	0.000848866	0.00694958	24	DOWN-regulated	4	feline Gardner-Rasheed sarcoma viral oncogene homolog [Sus scrofa (pig)]	Chromosome 6, NC_010448.3 (78326228..78357330, complement)
FKBP5	gi|112744929|gb|DB789046.1|DB78...	-0.107492	0.235286	4.38624e-06	1	UP-regulated	1	FK506 binding protein 5 [Sus scrofa (pig)]	Chromosome 7, NC_010449.4 (36370570..36478511, complement)
G30866	A_72_P594009	-0.210898	0.00735584	8.88425e-05	1	UP-regulated	1
G36094	A_72_P085871	-0.090154	0.569355	6.98339e-10	4	DOWN-regulated	3
G39878	A_72_P337673	-0.0901777	0.301914	0.000955798	1	UP-regulated	1
G42218	gi|90232557|gb|BX924336.2|BX924336	-0.309565	0.0099028	0.00646507	4	UP-regulated	2
G48605	A_72_P398683	-0.0407603	0.392374	0.000807516	24	DOWN-regulated	4
HHEX	gi|15722330|emb|AJ316616.1|	-0.104625	0.0650728	0.033239	1	DOWN-regulated	4	hematopoietically expressed homeobox [Sus scrofa (pig)]	Chromosome 14, NC_010456.4 (113794343..113799603)
HOPX	A_72_P560409	-0.00348823	0.968307	0.0153927	24	DOWN-regulated	4	HOP homeobox [Sus scrofa (pig)]	Chromosome 8, NC_010450.3 (57612289..57634387)
IGLV_7	A_72_P773461	0.0177418	0.879077	0.030711	24	DOWN-regulated	4	immunoglobulin lambda locus [Sus scrofa (pig)]
IL7R	A_72_P237197	0.0437878	0.688756	6.62797e-05	1	UP-regulated	1	interleukin 7 receptor [Sus scrofa (pig)]	Chromosome 16, NC_010458.3 (22282647..22313191
LAS1L	O13729	0.0101686	0.879077	0.0411903	24	DOWN-regulated	4	LAS1-like (S. cerevisiae) [Sus scrofa (pig)]	Chromosome X, NC_010461.4 (58376399..58475595, complement)
LOC100626276	A_72_P172126	-0.0978832	0.191962	0.00125285	24	DOWN-regulated	4	LOC100626276 [ Sus scrofa (pig)]	NW_003538598.2 (79184..80465, complement)
LOC396700	A_72_P232442	0.0209498	0.879077	3.78188e-06	4	DOWN-regulated	4	tryptase [ Sus scrofa (pig) ]	Chromosome 3, NC_010445.3 (41925392..41927410, complement)
LOC396781	A_72_P152696	-0.0183887	0.879077	0.0335804	24	DOWN-regulated	4	IgG heavy chain [ Sus scrofa (pig) ]	NW_003540947.1 (27..545)
MAPK6	A_72_P343818	-0.0735076	0.191962	0.00149235	24	DOWN-regulated	4	mitogen-activated protein kinase 6 [Sus scrofa (pig)]	Chromosome 1, NC_010443.4 (132815469..132850072, complement)
MEGF9	O10420	-0.521793	0.000181529	0.000191813	4	UP-regulated	2	multiple EGF-like-domains 9 [Sus scrofa (pig)]	Chromosome 1, NC_010443.4 (292733715..292827866, complement)
MXD1	A_72_P136801	-0.348304	2.56473e-05	0.00171168	1	UP-regulated	1	MAX dimerization protein 1 [Sus scrofa (pig)]	Chromosome 3, NC_010445.3 (75912353..75940001, complement)
MZB1	O11564	-0.0246809	0.864299	0.00504055	1	DOWN-regulated	4	marginal zone B and B1 cell-specific protein [Sus scrofa (pig)]	Chromosome 2, NC_010444.3 (147108147..147110277, complement)
NFKBIA	gi|52346211|ref|NM_001005150.1|	-0.221058	0.00326227	0.00272337	1	UP-regulated	1	nuclear factor of kappa light polypeptide gene enhancer in B-cells inhibitor, alpha [Sus scrofa (pig)]	Chromosome 7, NC_010449.4 (69417685..69420320)
ORAI1	gi|54554736|gb|CJ030841.1|CJ030841	-0.193269	0.00569858	0.00183206	24	DOWN-regulated	4	ORAI calcium release-activated calcium modulator 1 [Sus scrofa (pig)]	Chromosome 14, NC_010456.4 (32817278..32818011, complement); Chromosome 14, NC_010456.4 (32882749..32883075, complement)
PDPN	A_72_P436079	-0.236385	0.00763185	0.0207913	4	UP-regulated	2	podoplanin [Sus scrofa (pig)]	Chromosome 6, NC_010448.3 (67223487..67254534)
PER1	O12878	-0.00207101	0.968307	9.36736e-05	1	UP-regulated	1	period circadian clock 1 [Sus scrofa (pig)]	Chromosome 12, NC_010454.3 (55836920..55851878, complement)
PIK3IP1	A_72_P435739	0.0804902	0.350417	0.000289142	1	UP-regulated	1	phosphoinositide-3-kinase interacting protein 1 [Sus scrofa (pig)]	Chromosome 14, NC_010456.4 (51152754..51162408, complement)
RAB31	O14609	-0.324732	2.56473e-05	0.0274044	4	UP-regulated	2	RAB31, member RAS oncogene family
RGS2	A_72_P088221	-0.268532	0.0141528	8.52144e-08	1	UP-regulated	1	regulator of G-protein signaling 2, 24kDa [Sus scrofa (pig)]	Chromosome 10, NC_010452.3 (2543481..2546729, complement)
RHOB	A_72_P620824	-0.209503	0.00763185	0.0407999	1	UP-regulated	1	ras homolog family member B [Sus scrofa (pig)]	Chromosome 3, NC_010445.3 (125747271..125747861, complement)
S100A1	O10330	-0.01451	0.879077	0.000543288	24	DOWN-regulated	4	S100 calcium binding protein A1
S100A12	gi|115546463|dbj|AK230982.1|	-0.368929	0.00265368	0.00547496	4	UP-regulated	2	S100 calcium binding protein A12 [Sus scrofa (pig)]	Chromosome 4, NC_010446.4 (105075389..105076728, complement)
S100A8	A_72_P428729	-0.43726	0.00265368	0.00526226	4	UP-regulated	2	S100 calcium binding protein A8 [Sus scrofa (pig)]	Chromosome 4, NC_010446.4 (105091816..105092749, complement)
S100A9	gi|13306980|gb|BG382508.1|BG382508	-0.432926	0.00208841	0.00291671	4	UP-regulated	2	S100 calcium binding protein A9 [Sus scrofa (pig)]	Chromosome 4, NC_010446.4 (105063477..105066298)
SLCO2B1	A_72_P121746	0.0146033	0.935085	5.39934e-13	4	DOWN-regulated	3	solute carrier organic anion transporter family, member 2B1 [Sus scrofa (pig)]	Chromosome 9, NC_010451.3 (10692670..10725451, complement)
ST14	O7490	-0.0316703	0.835183	0.0250583	1	DOWN-regulated	4	suppression of tumorigenicity 14 (colon carcinoma) [Sus scrofa (pig)]	Chromosome 9, NC_010451.3 (63158988..63198162, complement)
SUCNR1	A_72_P201577	-0.0198009	0.879077	2.5753e-08	4	DOWN-regulated	3	succinate receptor 1 [Sus scrofa (pig)]	Chromosome 13, NC_010455.4 (100170845..100175486)
TPST2	A_72_P703931	-0.164855	0.00735584	0.000940493	24	DOWN-regulated	4	tyrosylprotein sulfotransferase 2 [Sus scrofa (pig)]	Chromosome 14, NC_010456.4 (47001956..47066356, complement)
TRMT2A	A_72_P245412	0.00218219	0.968307	0.0361481	24	DOWN-regulated	4	tRNA methyltransferase 2 homolog A (S. cerevisiae) [Sus scrofa (pig)] Chromosome 14, NC_010456.4 (55126931..55131231, complement)
TXNIP	A_72_P592864	-0.270296	0.000300462	0.00178067	1	UP-regulated	1	thioredoxin interacting protein [Sus scrofa (pig)]	Chromosome 4, NC_010446.4 (108991390..108994561)
XCL1	A_72_P440176	-0.0290885	0.835183	0.0301228	24	DOWN-regulated	4	chemokine (C motif) ligand 1 [Sus scrofa (pig)] Chromosome 4, NC_010446.4 (90116396..90119701, complement)
