# Supplementary material for: Time course of the response to ACTH in pig: biological and transcriptomic study
Source: BMC Genomics. 2015 Nov 17;16:961. doi: 10.1186/s12864-015-2118-8 (PMC4650497; doi:10.1186/s12864-015-2118-8)
Supplement: Additional file 3 — Complete list of enriched GO (Biological process (BP), Molecular function (MF) and Cellular Component (CC) for each of the cluster identified with the hierarchical ascending clustering ‘.xls’ file. Features the GO items, the corresponding functions, the class of ontology, the number of genes in the input list (enriching a GO and total number) and in the reference list (enriching a GO and total number), the raw and the adjusted Fisher’s exact test P-value and the list of genes. (XLS 10 kb) [file 12864_2015_2118_MOESM3_ESM.xls]

## Sheet: Sheet1
Cluster 1
Item	Description	Ontology	Support	List size	Reference support	Reference size	Fisher Exact raw.pval	Fisher Exact adj.pval	Genes
GO:0031625	immune system process	MF	4	16	189	13284	6.82403e-05	0.0270232	PER1, TXNIP, NFKBIA, CXCR4
GO:0000978	response to stress	MF	4	16	239	13284	0.000166439	0.0329549	PER1, MXD1, CEBPB, CEBPD
GO:0002376	RNA polymerase II core promoter proximal region sequence-specific DNA binding	BP	7	16	1382	13284	0.000651901	0.0434933	TXNIP, IL7R, NFKBIA, CXCR4, CEBPB, ADCY2, DDIT4
GO:0019899	enzyme binding	MF	6	16	1126	13284	0.00142359	0.0464895	PER1, TXNIP, NFKBIA, CXCR4, PIK3IP1, ADCY2
GO:0006950	ubiquitin protein ligase binding	BP	8	16	2186	13284	0.00199292	0.0464895	TXNIP, NFKBIA, CXCR4, CEBPB, ADCY2, DDIT4, DUSP1, RHOB
Cluster 2
Item	Description	Ontology	Support	List size	Reference support	Reference size	Fisher Exact raw.pval	Fisher Exact adj.pval	Genes
GO:0006954	inflammatory response	BP	5	11	280	13284	1.81689e-06	9.92021e-05	S100A8, CD14, CHI3L1, S100A9, S100A12
GO:0002376	extracellular space	BP	6	11	1382	13284	0.000372181	0.00350363	S100A8, CD14, CHI3L1, CHIT1, S100A9, S100A12
GO:0008289	cytoskeleton	MF	4	11	460	13284	0.000397497	0.00361722	S100A8, ALOX5AP, CD14, S100A9
GO:0005615	innate immune response	CC	5	11	929	13284	0.000546904	0.00481628	S100A8, CD14, CHI3L1, CHIT1, S100A9
GO:0045087	lipid binding	BP	4	11	542	13284	0.000737108	0.00628846	S100A8, CD14, S100A9, S100A12
GO:0008219	catabolic process	BP	4	11	816	13284	0.00334138	0.0157275	S100A8, CD14, CHI3L1, S100A9
GO:0005576	extracellular region	CC	7	11	3263	13284	0.00684453	0.023357	S100A8, CD14, BASP1, CHI3L1, CHIT1, S100A9, S100A12
GO:0005886	cell death	CC	7	11	3258	13284	0.00678271	0.023357	S100A8, PDPN, CD14, BASP1, CD24, S100A9, S100A12
GO:0009056	response to stress	BP	4	11	1326	13284	0.018511	0.0414221	S100A8, CHI3L1, CHIT1, S100A9
GO:0005856	immune system process	CC	4	11	1393	13284	0.0218719	0.0464562	S100A8, BASP1, S100A9, S100A12
GO:0006950	plasma membrane	BP	5	11	2186	13284	0.0233576	0.0486764	S100A8, CD14, CHI3L1, S100A9, S100A12
Cluster 3
No GO enriched
Cluster 4
Item	Description	Ontology	Support	List size	Reference support	Reference size	Fisher Exact raw.pval	Fisher Exact adj.pval	Genes
GO:0006468	protein phosphorylation	BP	4	18	534	13284	0.00514968	0.0418336	MAPK6, CLK1, FGR, AKAP13
GO:0002376	cellular protein modification process	BP	6	18	1382	13284	0.00785005	0.0469158	CD79B, XCL1, ICOSLG, ORAI1, FGR, HHEX
GO:0006464	immune system process	BP	7	18	1862	13284	0.00823357	0.0469158	DCAF15, TPST2, MAPK6, CLK1, FGR, AKAP13, TRMT2A
