# Supplementary material for: Time course of the response to ACTH in pig: biological and transcriptomic study
Source: BMC Genomics. 2015 Nov 17;16:961. doi: 10.1186/s12864-015-2118-8 (PMC4650497; doi:10.1186/s12864-015-2118-8)
Supplement: Additional file 4 — Complete list of enriched GO (Biological process (BP), Molecular function (MF) and Cellular Component (CC) for 34 genes for which L/G ratio had a significant effect ‘.xls’ file. Features the GO items, the corresponding functions, the class of ontology, the number of genes in the input list (enriching a GO and total number) and in the reference list (enriching a GO and total number), the raw and the 679 adjusted Fisher’s exact test P-value and the list of genes. (XLS 7 kb) [file 12864_2015_2118_MOESM4_ESM.xls]

## Sheet: Sheet1
Item	Description	Ontology	Support	List size	Reference support	Reference size	Fisher Exact raw.pval	Fisher Exact adj.pval	Genes
GO:0006954	apoptotic process	BP	7	28	280	13284	1.61586e-06	0.000316104	CHI3L1, CEBPB, S100A9, S100A12, CD14, CXCR4, S100A8
GO:0045087	response to lipopolysaccharide	BP	8	28	542	13284	1.20525e-05	0.00100294	ADCY2, S100A9, S100A12, CD14, NFKBIA, TXNIP, S100A8, FGR
GO:0042742	inflammatory response	BP	4	28	66	13284	1.30494e-05	0.00100294	CEBPB, S100A9, S100A12, S100A8
GO:0032496	positive regulation of apoptotic process	BP	5	28	151	13284	1.63834e-05	0.00110179	CEBPB, S100A9, CD14, NFKBIA, S100A8
GO:0051092	defense response to bacterium	BP	4	28	108	13284	8.31923e-05	0.00279734	S100A9, S100A12, NFKBIA, S100A8
GO:0043065	positive regulation of NF-kappaB transcription factor activity	BP	4	28	280	13284	0.00277301	0.0426251	AKAP13, DUSP1, RHOB, TXNIP
GO:0006915	innate immune response	BP	5	28	532	13284	0.00477046	0.0454764	CHI3L1, RHOB, CD14, CXCR4, NFKBIA
